# Supplementary material for: The impact of HIV on cervical cancer elimination in KwaZulu-Natal: a comparative modeling analysis
Source: J Natl Cancer Inst. 2025 Dec 18;118(3):531–40. doi: 10.1093/jnci/djaf364 (PMC13017777; doi:10.1093/jnci/djaf364)
Supplement: djaf364_Supplementary_Data [file djaf364_supplementary_data.zip]

Archive with 1 entries (1 files):
- HIVHPV Appendix_Final.pdf
